# Supplementary material for: Exponential Slope from Absolute Lymphocyte Counts during Radio-Chemotherapy Can Predict an Aggressive Course of Cervical Cancer
Source: Cancers (Basel). 2022 Oct 18;14(20):5109. doi: 10.3390/cancers14205109 (PMC9600990; doi:10.3390/cancers14205109)
Supplement: Supplementary file 1 [file cancers-14-05109-s001.zip]

Archive with 1 entries (1 files):
- cancers-1961362-supplementary.pdf
